# Supplementary material for: Ultra-sensitive molecular residual disease detection through whole genome sequencing with single-read error correction
Source: EMBO Mol Med. 2024 Aug 20;16(9):2188–209. doi: 10.1038/s44321-024-00115-0 (PMC11393307; doi:10.1038/s44321-024-00115-0)
Supplement: Supplementary file 1 — Table EV1 [file 44321_2024_115_MOESM1_ESM.xlsx]

## Sheet: Table EV1
Table EV1. Different single nucleotide polymorphic sites detected in the samples.
Donor	Recipient	SNP sites
healthy individual 1	healthy individual 4	123395
healthy individual 2	healthy individual 4	164328
healthy individual 3	healthy individual 4	125536

## Sheet: Legend for Table EV1
Table EV1. Different single nucleotide polymorphic sites detected in the samples.
SNP, single nucleotide polymorphism.
