# Supplementary material for: Ultra-sensitive molecular residual disease detection through whole genome sequencing with single-read error correction
Source: EMBO Mol Med. 2024 Aug 20;16(9):2188–209. doi: 10.1038/s44321-024-00115-0 (PMC11393307; doi:10.1038/s44321-024-00115-0)
Supplement: Supplementary file 2 — Table EV2 [file 44321_2024_115_MOESM2_ESM.xlsx]

## Sheet: Table EV2
Table EV2. Patients and samples used in the tumor-WBC and tumor-plasma MRD workflows.
Patient ID	Cancer type	Tumor tissue	WBC	Number of plasma samples	Plasma samplling time points
MEL_pt1	Melanoma	Y	Y	3	Before C1 (pre-treatment), before C2, before C4
MEL_pt2	Melanoma	Y	Y	3	Pre-treatment, before C1, before C3
MEL_pt4	Melanoma	Y	Y	2	Before C1 (pre-treatment), post-treatment
MEL_pt5	Melanoma	Y	Y	3	Before C1 (post-surgery), before C4, before C5
MEL_pt6	Melanoma	Y	Y	6	Before C5 of adjuvant nivolumab, before C2 of ipilimumab/nivolumab, before C3 of ipilimumab/nivolumab, before C5 of nivolumab, before C6 of nivolumab, before C21 of nivolumab
MEL_pt7	Melanoma	Y	Y	2	Pre-treatment, before C3
MEL_pt8	Melanoma	Y	Y	2	Pre-treatment, before C3
MEL_pt9	Melanoma	Y	Y	2	Pre-treatment, 10 days post-surgery
ESC_pt9	ESCC	Y	Y	2	Pre-surgery, post-surgery 1 week
ESC_pt6	ESCC	Y	Y	2	Pre-surgery, post-surgery 1 week
ESC_pt5	ESCC	Y	Y	2	Pre-surgery, post-surgery 1 week
ESC_pt2	ESCC	Y	Y	2	Pre-surgery, post-surgery 1 week
ESC_pt14	ESCC	Y	Y	2	Pre-surgery, post-surgery 1 week
ESC_pt1	ESCC	Y	Y	2	Pre-surgery, post-surgery 1 week
CRC_pt9	CRC	Y	Y	2	Pre-surgery, post-surgery 1 week
CRC_pt23	CRC	Y	Y	2	Pre-surgery, post-surgery 1 week
CRC_pt20	CRC	Y	Y	2	Pre-surgery, post-surgery 1 week
CRC_pt19	CRC	Y	Y	2	Pre-surgery, post-surgery 1 week
CRC_pt13	CRC	Y	Y	2	Pre-surgery, post-surgery 1 week
CRC_pt11	CRC	Y	Y	3	Pre-surgery, post-surgery 1 week and 6 months

## Sheet: Legend for Table EV2
Table EV2. Patients and samples used in the tumor-WBC and tumor-plasma MRD workflows.
WBC, white blood cell; MRD, molecular residual disease; CRC, colorectal cancer; ESCC, esophageal squamous cell carcinoma; Y, yes; C, cycle.
