# Supplementary material for: Ultra-sensitive molecular residual disease detection through whole genome sequencing with single-read error correction
Source: EMBO Mol Med. 2024 Aug 20;16(9):2188–209. doi: 10.1038/s44321-024-00115-0 (PMC11393307; doi:10.1038/s44321-024-00115-0)
Supplement: Supplementary file 3 — Table EV3 [file 44321_2024_115_MOESM3_ESM.xlsx]

## Sheet: Table EV3
Table EV3. Patients and samples information of colorectal patients.
Patient ID	Gender	Age	Tumor tissue	Neoadjuvant therapy	Adjuvant therapy	Tumor location	Cancer stage	WBC sampling	Pre-OP plasma sampling	Pre-OP ctDNA status	Post-OP plasma sampling (landmark)	Post-OP plasma sampling time (months since surgery)	Post-OP ctDNA status	Recurrence status (0=Unrelapsed, 1=relapsed)	Disease-free survival (months)	Death (0=survival,1=death)	Overall survival (months)
CRC_pt1	NA	NA	Y	N	Y	Left	IV	Y	Y	Positive	Y	0.7	Positive	1	1.5	1	18
CRC_pt2	Male	50-59	Y	Y	Y	Left	IV	N	Y	Positive	Y	0.9	Positive	1	4.23333	0	13.10+
CRC_pt3	Male	<40	Y	Y	Y	Left	III	N	Y	Positive	Y	0.9	Positive	1	5.63333	0	14.73+
CRC_pt4	Female	≥70	Y	N	Y	Left	III	N	Y	Positive	Y	1.25	Positive	1	6	1	20.3
CRC_pt5	Male	50-59	Y	N	Y	Left	III	N	Y	Positive	Y	0.9	Positive	1	8.83333	0	18.23+
CRC_pt6	Male	50-59	Y	Y	Y	Left	III	N	Y	Positive	Y	1	Positive	1	10.8	0	12.50+
CRC_pt7	Male	50-59	Y	N	Y	Left	III	N	N	Not available	Y	0.9	Positive	1	11.5333	0	17.67+
CRC_pt8	Female	50-59	Y	N	Y	Left	III	N	N	Not available	Y	1	Positive	1	12.6	0	18.50+
CRC_pt9	Male	50-59	Y	N	Y	Right	I	Y	Y	Positive	Y	0.25	Positive	1	12.8667	0	36.00+
CRC_pt10	Male	60-69	Y	N	N	Left	I	N	Y	Positive	N	12	Positive	1	14.6667	0	21.50+
CRC_pt11	Female	<40	Y	N	N	Left	I	Y	Y	Positive	Y	0.25, 6	Negative, Positive	1	31.7	1	32.7
CRC_pt12	Male	60-69	Y	N	Y	Right	III	Y	Y	Positive	Y	0.25	Negative	0	36.00+	0	36.00+
CRC_pt13	Female	60-69	Y	N	N	Right	II	Y	Y	Positive	Y	0.25	Negative	0	20.00+	0	20.00+
CRC_pt14	Male	60-69	Y	N	N	Right	II	Y	Y	Positive	Y	0.25	Negative	0	36.00+	0	36.00+
CRC_pt15	Female	≥70	Y	N	N	Right	II	Y	Y	Positive	Y	0.25	Negative	0	0.80+	1	0.8
CRC_pt16	Male	60-69	Y	N	N	Right	II	Y	Y	Positive	Y	0.25	Negative	0	36.00+	0	36.00+
CRC_pt17	Female	40-49	Y	N	Y	Right	II	Y	Y	Positive	Y	0.25	Negative	0	36.00+	0	36.00+
CRC_pt18	Female	≥70	Y	N	N	Left	II	Y	Y	Positive	Y	0.25	Negative	0	36.00+	0	36.00+
CRC_pt19	Male	50-59	Y	N	Y	Left	I	Y	Y	Positive	Y	0.25	Negative	0	36.00+	0	36.00+
CRC_pt20	Female	≥70	Y	N	N	Left	I	Y	Y	Positive	Y	0.25	Negative	0	36.00+	0	36.00+
CRC_pt21	Male	60-69	Y	N	N	Left	I	Y	Y	Positive	Y	0.25	Negative	0	36.00+	0	36.00+
CRC_pt22	Male	≥70	Y	N	N	Right	III	Y	Y	Positive	Y	0.25	Negative	0	36.00+	0	36.00+
CRC_pt23	Male	≥70	Y	N	N	Right	II	Y	Y	Positive	Y	0.25	Negative	0	36.00+	0	36.00+
CRC_pt24	Male	50-59	Y	N	Y	Left	III	N	N	Not available	N	19	Negative	0	23.0+	0	23.0+
CRC_pt25	Male	60-69	Y	N	N	Left	II	N	Y	Positive	Y	0.9	Negative	0	24.87+	0	24.87+
CRC_pt26	Female	50-59	Y	N	Y	Left	III	N	N	Not available	Y	0.9	Negative	0	24.53+	0	24.53+
CRC_pt27	Male	≥70	Y	N	Y	Right	II	N	Y	Positive	Y	0.9	Negative	0	24.30+	0	24.30+
CRC_pt28	Male	60-69	Y	N	N	Left	II	N	Y	Positive	N	6	Negative	0	23.97+	0	23.97+
CRC_pt29	Female	60-69	Y	N	Y	Right	II	N	Y	Positive	Y	0.9	Negative	0	22.73+	0	22.73+
CRC_pt30	Male	<40	Y	Y	Y	Left	II	N	N	Not available	Y	0.9	Negative	0	20.10+	0	20.10+
CRC_pt31	Male	50-59	Y	N	N	Left	I	N	Y	Positive	N	12	Negative	0	20.00+	0	20.00+
CRC_pt32	Female	50-59	Y	N	Y	Left	III	N	N	Not available	Y	0.9, 11, 17	Negative, Negative, Negative	0	17.73+	0	17.73+

## Sheet: Legend for Table EV3
Table EV3. Patients and samples information of colorectal cancer.
WBC, white blood cell; ctDNA, circulating tumor DNA; NA, not available; Y, yes; N, no; Pre-OP, Pre-operative; Post-OP, Post-operative.
