# Supplementary material for: Ultra-sensitive molecular residual disease detection through whole genome sequencing with single-read error correction
Source: EMBO Mol Med. 2024 Aug 20;16(9):2188–209. doi: 10.1038/s44321-024-00115-0 (PMC11393307; doi:10.1038/s44321-024-00115-0)
Supplement: Supplementary file 4 — Table EV4 [file 44321_2024_115_MOESM4_ESM.xlsx]

## Sheet: Table EV4
Table EV4. Patients and samples information of esophageal patients.
Patient ID	Gender	Age	Neoadjuvant therapy	Adjuvant therapy	Tumor location	Cancer stage	Tumor tissue	WBC sampling	Pre-OP plasma sampling	Pre-OP ctDNA status	Post-OP plasma sampling time (months since surgery)	Post-OP ctDNA status	Recurrence status (0=Unrelapsed, 1=relapsed)	Disease-free survival (months)	Death (0=survival,1=death)	Overall survival (months)
ESC_pt1	Male	50-59	N	Y	Middle	IIIA	Y	Y	Y	Positive	0.25	Negative	1	6.77	1	15.77
ESC_pt2	Male	60-69	N	N	Lower	IIIB	Y	Y	Y	Positive	0.25	Positive	1	2.27	1	7.27
ESC_pt3	Male	≥70	N	N	Lower	IIB	Y	Y	Y	Positive	0.25	Positive	1	1	1	4.03333
ESC_pt4	Male	60-69	N	Y	Middle	IIIB	Y	Y	Y	Positive	0.25	Positive	1	0.966667	1	11.9667
ESC_pt5	Male	60-69	N	N	Lower	IIB	Y	Y	Y	Positive	0.25	Positive	1	20.03	1	23.1
ESC_pt6	Male	60-69	N	N	Middle	IIB	Y	Y	Y	Positive	0.25	Positive	1	5.6	1	11.1
ESC_pt7	Male	50-59	N	N	Lower	IIIA	Y	Y	Y	Positive	0.25	Positive	1	1.03333	0	24.00+
ESC_pt8	Male	≥70	N	N	Middle	IB	Y	Y	Y	Positive	0.25	Negative	1	7.23	0	24.00+
ESC_pt9	Male	≥70	N	Y	Middle	IIB	Y	Y	Y	Positive	0.25	Negative	1	8.73333	1	17.7333
ESC_pt10	Male	≥70	N	N	Middle	IB	Y	Y	Y	Positive	0.25	Negative	0	24.00+	0	24.00+
ESC_pt11	Male	60-69	N	N	Upper	IIIA	Y	Y	Y	Positive	0.25	Negative	0	24.00+	0	24.00+
ESC_pt12	Male	≥70	N	N	Lower	IIA	Y	Y	Y	Positive	0.25	Negative	0	24.00+	0	24.00+
ESC_pt13	Male	60-69	N	N	Middle	IB	Y	Y	Y	Positive	0.25	Negative	0	24.00+	0	24.00+
ESC_pt14	Female	50-59	N	N	Middle	IIB	Y	Y	Y	Positive	0.25	Negative	0	24.00+	0	24.00+
ESC_pt15	Male	60-69	N	N	Middle	IIB	Y	Y	Y	Positive	0.25	Negative	0	24.00+	0	24.00+
ESC_pt16	Male	50-59	N	N	Middle	IIB	Y	Y	Y	Positive	0.25	Negative	0	24.00+	0	24.00+
ESC_pt17	Male	60-69	N	N	Lower	IIB	Y	Y	Y	Positive	0.25	Negative	0	24.00+	0	24.00+

## Sheet: Legend for Table EV4
Table EV4. Patients and samples information of esophageal patients.
WBC, white blood cell; ctDNA, circulating tumor DNA; Y, yes; N, no; Pre-OP, Pre-operative; Post-OP, Post-operative.
