# Supplementary material for: Ultra-sensitive molecular residual disease detection through whole genome sequencing with single-read error correction
Source: EMBO Mol Med. 2024 Aug 20;16(9):2188–209. doi: 10.1038/s44321-024-00115-0 (PMC11393307; doi:10.1038/s44321-024-00115-0)
Supplement: Supplementary file 5 — Table EV5 [file 44321_2024_115_MOESM5_ESM.xlsx]

## Sheet: Table EV5
Table EV5. Clinical characteristics of melanoma patients for immunotherapy.
Patient ID	Tumor tissue	White blood cell sampling	Total plasma samples	Pre-treatment plasma samples	Post-treatment plasma samples	Plasma sampling time point	Gender	Age	Stage	Melanoma Type	Primary Location	Treatment	Response evaluations	Progress-free/ Disease-free survival (months)	Death (0=survival,1=death)	Overall survival (months)
MEL_pt1	Y	Y	3	1	2	Before C1 (pre-treatment), Before C2, Before C4	Male	≥70	IIIB	unknown	Unknown	Ipilimumab / Nivolumab	Complete Response	40.33+	0	40.33+
MEL_pt2	Y	Y	3	1	2	Pre-treatment, Before C1, Before C3	Male	60-69	IIIC	sun exposed	Left cutaneous nasolabial fold, desmoplastic	Surgery+ Adjuvant Nivolumab	No evidence of disease	30.13+	0	30.13+
MEL_pt3	Y	Y	2	1	1	Before C1, Before C2	Female	60-69	IV	sun exposed	Left Thigh	Ipilimumab / Nivolumab	Progressive Disease	2.67	0	12.37+
MEL_pt4	Y	Y	2	1	1	Before C1 (pre-treatment), Post-treatment	Male	50-59	IV	sun exposed	Left Arm	Ipilimumab / Nivolumab	Partial Response	6.4	0	14.17+
MEL_pt5	Y	Y	3	0	3	Before C1 (post-surgery), Before C4, Before C5	Male	≥70	IIIC	sun exposed	Cheek	Surgery+Adjuvant Nivolumab	Stable Disease	35.1+	0	35.1+
MEL_pt6	Y	Y	7	0	7	Before C5 of adjuvant nivolumab, Before C2 of ipilimumab/nivolumab, Before C3 of ipilimumab/nivolumab, Before C5 of nivolumab, Before C6 of nivolumab, Before C21 of nivolumab, Before C23 of nivolumab	Female	≥70	IV	sun exposed	Anal skin not mucosal	Nivolumab	Progressive Disease, Progressive Disease, Partial Response	2.13， 5.17， 25.67+	0	25.67+
MEL_pt7	Y	Y	2	1	1	Pre-treatment, Before C3	Male	≥70	IIIB	sun exposed	Back	Surgery+Adjuvant Nivolumab	No Evidence of Disease	30.50+	0	30.50+
MEL_pt8	Y	Y	2	1	1	Pre-treatment, Before C3	Male	40-49	IIIC	sun exposed	Back	Surgery+Adjuvant Nivolumab	Progressive Disease	6.67	0	45.57+

## Sheet: Legend for Table EV5
Table EV5. Clinical characteristics of melanoma patients for immunotherapy.
Y, yes; C, cycle.
