# Supplementary material for: Ultra-sensitive molecular residual disease detection through whole genome sequencing with single-read error correction
Source: EMBO Mol Med. 2024 Aug 20;16(9):2188–209. doi: 10.1038/s44321-024-00115-0 (PMC11393307; doi:10.1038/s44321-024-00115-0)
Supplement: Supplementary file 6 — Table EV6 [file 44321_2024_115_MOESM6_ESM.xlsx]

## Sheet: Table EV6
Table EV6. Plasma results of melanoma immunotherapy patients.
Patient ID	Time point	ctDNA status	cVAF Point of Estimate	cVAF 95% CI
MEL_pt1	Before C1 (pre-treatment)	Positive	0.000209	[1.91E-04, 2.28E-04]
MEL_pt1	Before C2	Positive	3.43e-06	[8.90E-07, 6.95E-06]
MEL_pt1	Before C4	Negative	0	[0, 1.75E-06]
MEL_pt2	Pre-treatment	Positive	2.82e-06	[1.19E-06, 4.96E-06]
MEL_pt2	Before C1	Negative	0	[0, 2.41E-06]
MEL_pt2	Before C3	Negative	0	[0, 1.81E-06]
MEL_pt3	Before C1 (pre-treatment)	Positive	0.125	[1.24E-01, 1.25E-01]
MEL_pt3	Before C2	Positive	0.16	[1.59E-01, 1.61E-01]
MEL_pt4	Before C1 (pre-treatment)	Positive	0.00411	[4.01E-03, 4.22E-03]
MEL_pt4	Post-treatment	Positive	0.00655	[6.33E-03, 6.78E-03]
MEL_pt5	Before C1 (post-surgery)	Positive	8.41e-06	[7.09E-06, 9.84E-06]
MEL_pt5	Before C4	Positive	1.25e-05	[9.80E-06, 1.56E-05]
MEL_pt5	Before C5	Positive	1.23e-05	[1.09E-05, 1.38E-05]
MEL_pt6	Before C5 of adjuvant nivolumab	Negative	0	[0, 3.82E-06]
MEL_pt6	Before C2 of ipilimumab/nivolumab	Positive	1.4e-05	[5.00E-06, 2.89E-05]
MEL_pt6	Before C3 of ipilimumab/nivolumab	Positive	2.57e-05	[1.35E-05, 4.36E-05]
MEL_pt6	Before C5 of nivolumab	Positive	2.32e-05	[1.13E-05, 4.12E-05]
MEL_pt6	Before C6 of nivolumab	Positive	2.91e-05	[1.53E-05, 4.93E-05]
MEL_pt6	Before C21 of nivolumab	Negative	0	[0, 5.19E-06]
MEL_pt6	Before C23 of nivolumab	Negative	0	[0, 7.44E-06]
MEL_pt7	Pre-treatment	Positive	0.00285	[2.81E-03, 2.90E-03]
MEL_pt8	Pre-treatment	Positive	0.000202	[1.64E-04, 2.45E-04]

## Sheet: Legend for Table EV6
Table EV6. Plasma results of melanoma immunotherapy patients.
C, cycle; ctDNA, circulating tumor DNA; cVAF, circulating variant allele frequency; CI, confidence interval.
