# Supplementary material for: Ultra-sensitive molecular residual disease detection through whole genome sequencing with single-read error correction
Source: EMBO Mol Med. 2024 Aug 20;16(9):2188–209. doi: 10.1038/s44321-024-00115-0 (PMC11393307; doi:10.1038/s44321-024-00115-0)
Supplement: Supplementary file 7 — Table EV7 [file 44321_2024_115_MOESM7_ESM.xlsx]

## Sheet: Table EV7
Table EV7. Total cell-free DNA extracted from plasma samples.
Cancer type	Patient ID	Total pre-treatment cfDNA extracted (ng)	Total post-treatment cfDNA extracted time-1 (ng)	Total post-cfDNA extracted time-2 (ng)	Total post-cfDNA extracted time-3 (ng)	Total post-cfDNA extracted time-4 (ng)	Total post-cfDNA extracted time-5 (ng)
ESCC	ESC_pt1	55.2	24.24	/	/	/	/
ESCC	ESC_pt2	47.52	42.72	/	/	/	/
ESCC	ESC_pt6	46.32	50.14	/	/	/	/
ESCC	ESC_pt9	35.04	37.49	/	/	/	/
ESCC	ESC_pt5	26.68	51.06	/	/	/	/
ESCC	ESC_pt14	33.36	60	/	/	/	/
CRC	CRC_pt9	46.92	52.08	/	/	/	/
CRC	CRC_pt23	40.02	59.99	/	/	/	/
CRC	CRC_pt13	15.2	41.86	/	/	/	/
CRC	CRC_pt11	20.47	30	28.3	/	/	/
CRC	CRC_pt19	16.38	44.88	/	/	/	/
CRC	CRC_pt20	48.76	60	/	/	/	/
Melanoma	MEL_pt7	5.58	/	/	/	/	/
Melanoma	MEL_pt1	8.42	8.15	9	/	/	/
Melanoma	MEL_pt6	NA	6.53	10.7	8	12.1	8.3
Melanoma	MEL_pt5	NA	9.13	20.7	15.2	/	/
Melanoma	MEL_pt8	12.78	/	/	/	/	/
Melanoma	MEL_pt2	5.4	4.82	6.6	/	/	/
Melanoma	MEL_pt4	12.89	66.72	/	/	/	/
ESCC	ESC_pt8	12.56	36.57	/	/	/	/
ESCC	ESC_pt10	48.24	25.3	/	/	/	/
ESCC	ESC_pt4	35.04	46	/	/	/	/
ESCC	ESC_pt11	29.28	28.75	/	/	/	/
ESCC	ESC_pt16	9.11	27.6	/	/	/	/
ESCC	ESC_pt3	30.72	52.44	/	/	/	/
ESCC	ESC_pt17	41.76	43.68	/	/	/	/
ESCC	ESC_pt13	41.52	42.32	/	/	/	/
ESCC	ESC_pt7	15.59	23.23	/	/	/	/
ESCC	ESC_pt12	16.74	33.12	/	/	/	/
ESCC	ESC_pt15	55.2	30	/	/	/	/
CRC	CRC_pt21	24.84	32.66	/	/	/	/
CRC	CRC_pt22	28.98	45.54	/	/	/	/
CRC	CRC_pt12	31.51	39.12	/	/	/	/
CRC	CRC_pt14	24.38	38.64	/	/	/	/
CRC	CRC_pt15	31.68	24.15	/	/	/	/
CRC	CRC_pt16	37.68	60	/	/	/	/
CRC	CRC_pt17	43.7	23.92	/	/	/	/
CRC	CRC_pt18	10	34.56	/	/	/	/
CRC	CRC_pt1	89	16.99	/	/	/	/
CRC	CRC_pt4	14.54	10	/	/	/	/
CRC	CRC_pt10	28.44	15.21	/	/	/	/
CRC	CRC_pt8	NA	10	/	/	/	/
CRC	CRC_pt5	9.32	19.54	/	/	/	/
CRC	CRC_pt7	NA	21.21	/	/	/	/
CRC	CRC_pt3	28.38	24.19	/	/	/	/
CRC	CRC_pt2	25.02	17.85	/	/	/	/
CRC	CRC_pt6	18.04	10	/	/	/	/
CRC	CRC_pt25	12.24	26.64	/	/	/	/
CRC	CRC_pt26	NA	16.33	/	/	/	/
CRC	CRC_pt27	21.82	16.56	/	/	/	/
CRC	CRC_pt28	6.86	5.95	/	/	/	/
CRC	CRC_pt29	23.59	17.93	/	/	/	/
CRC	CRC_pt30	NA	8.26	/	/	/	/
CRC	CRC_pt31	6.41	17.65	/	/	/	/
CRC	CRC_pt24	NA	10	/	/	/	/
CRC	CRC_pt32	NA	18.15	7.02	20.01	/	/
Melanoma	MEL_pt3	15.57	25.8	/	/	/	/

## Sheet: Legend for Table EV7
Table EV7. Total cell-free DNA extracted from plasma samples.
ESCC, esophageal squamous cell carcinoma; CRC, colorectal cancer; cfDNA, cell-free DNA; NA, not available.
