# Supplementary material for: Ultra-sensitive molecular residual disease detection through whole genome sequencing with single-read error correction
Source: EMBO Mol Med. 2024 Aug 20;16(9):2188–209. doi: 10.1038/s44321-024-00115-0 (PMC11393307; doi:10.1038/s44321-024-00115-0)
Supplement: Supplementary file 8 — Table EV8 [file 44321_2024_115_MOESM8_ESM.xlsx]

## Sheet: Table EV8
Table EV8 Participant inclusion and exclusion criteria for MRD detection and monitoring studies.
Cohort	Inclusion Criteria	Exclusion Criteria
All	● Age ≥18 years old	●Pregnancy women (by self-report); ● Recipient of organ transplant or prior non-autologous bone marrow or stem cell transplant or blood transfusion
Colorectal and esophageal cancer	● Diagnosed with colorectal cancer or esophageal cancer ● Patient had follow-up till relapse or death or minimum of 18 month ● Patient had surgery and primary tumor tissue sample was available ● Had post-surgical blood draw with ≥ 1 mL of plasma available	●Tumors originating from other sites or multiple cancer types
Melanoma	● Diagnosed with melanoma ●At least ≥ 2mL of plasma available at each time point ● Tissue sample was available ● Patient had follow-up information till relapse or minimum of 12 months	● Tumors originating from other sites or multiple cancer types

## Sheet: Legend for Table EV8
Table EV8 Participant inclusion and exclusion criteria for MRD detection and monitoring studies.
MRD, molecular residual disease.
