# Supplementary material for: Ultra-sensitive molecular residual disease detection through whole genome sequencing with single-read error correction
Source: EMBO Mol Med. 2024 Aug 20;16(9):2188–209. doi: 10.1038/s44321-024-00115-0 (PMC11393307; doi:10.1038/s44321-024-00115-0)
Supplement: Supplementary file 11 — Dataset EV1 [file 44321_2024_115_MOESM11_ESM.xlsx]

## Sheet: Dataset EV1
Dataset EV1. Summary of patients and samples used in different data analysis.
Patient ID	Cancer type	Sample ID	Sample type	Sampling time point	Specificity analysis	AccuScan MRD analysis	Landmark MRD analysis	Longitudinal MRD analysis	Immunotherapy monitoring analysis	tumor-WBC MRD workflow	tumor-plasma MRD workflow
CRC_pt1	CRC	CRC_pt1_P	Plasma	Post-OP	Y	Y	Y	N	N	Y	N
CRC_pt1	CRC	CRC_pt1_P0	Plasma	Pre-OP	Y	Y	N	Y	N	Y	N
CRC_pt10	CRC	CRC_pt10_P0	Plasma	Pre-OP	Y	Y	N	N	N	N	Y
CRC_pt10	CRC	CRC_pt10_P1	Plasma	Post-OP	Y	Y	Y	N	N	N	Y
CRC_pt11	CRC	CRC_pt11_P	Plasma	Post-OP	Y	Y	Y	N	N	Y	Y
CRC_pt11	CRC	CRC_pt11_P0	Plasma	Pre-OP	Y	Y	N	N	N	Y	Y
CRC_pt11	CRC	CRC_pt11_P1	Plasma	Post-OP	Y	Y	N	Y	N	Y	Y
CRC_pt12	CRC	CRC_pt12_P	Plasma	Post-OP	Y	Y	Y	N	N	Y	N
CRC_pt12	CRC	CRC_pt12_P0	Plasma	Pre-OP	Y	Y	N	N	N	Y	N
CRC_pt13	CRC	CRC_pt13_P	Plasma	Post-OP	Y	Y	Y	N	N	Y	Y
CRC_pt13	CRC	CRC_pt13_P0	Plasma	Pre-OP	Y	Y	N	N	N	Y	Y
CRC_pt14	CRC	CRC_pt14_P	Plasma	Post-OP	Y	Y	Y	N	N	Y	N
CRC_pt14	CRC	CRC_pt14_P0	Plasma	Pre-OP	Y	Y	N	N	N	Y	N
CRC_pt15	CRC	CRC_pt15_P	Plasma	Post-OP	Y	Y	Y	N	N	Y	N
CRC_pt15	CRC	CRC_pt15_P0	Plasma	Pre-OP	Y	Y	N	N	N	Y	N
CRC_pt16	CRC	CRC_pt16_P	Plasma	Post-OP	Y	Y	Y	N	N	Y	N
CRC_pt16	CRC	CRC_pt16_P0	Plasma	Pre-OP	Y	Y	N	N	N	Y	N
CRC_pt17	CRC	CRC_pt17_P	Plasma	Post-OP	Y	Y	Y	N	N	Y	N
CRC_pt17	CRC	CRC_pt17_P0	Plasma	Pre-OP	Y	Y	N	N	N	Y	N
CRC_pt18	CRC	CRC_pt18_P	Plasma	Post-OP	Y	Y	Y	N	N	Y	N
CRC_pt18	CRC	CRC_pt18_P0	Plasma	Pre-OP	Y	Y	N	N	N	Y	N
CRC_pt19	CRC	CRC_pt19_P	Plasma	Post-OP	Y	Y	Y	N	N	Y	Y
CRC_pt19	CRC	CRC_pt19_P0	Plasma	Pre-OP	Y	Y	N	N	N	Y	Y
CRC_pt2	CRC	CRC_pt2_P0	Plasma	Pre-OP	Y	Y	N	N	N	N	Y
CRC_pt2	CRC	CRC_pt2_P1	Plasma	Post-OP	Y	Y	Y	N	N	N	Y
CRC_pt20	CRC	CRC_pt20_P	Plasma	Post-OP	Y	Y	Y	N	N	Y	Y
CRC_pt20	CRC	CRC_pt20_P0	Plasma	Pre-OP	Y	Y	N	N	N	Y	Y
CRC_pt21	CRC	CRC_pt21_P	Plasma	Post-OP	Y	Y	Y	N	N	Y	N
CRC_pt21	CRC	CRC_pt21_P0	Plasma	Pre-OP	Y	Y	N	N	N	Y	N
CRC_pt22	CRC	CRC_pt22_P	Plasma	Post-OP	Y	Y	Y	N	N	Y	N
CRC_pt22	CRC	CRC_pt22_P0	Plasma	Pre-OP	Y	Y	N	N	N	Y	N
CRC_pt23	CRC	CRC_pt23_P	Plasma	Post-OP	Y	Y	Y	N	N	Y	Y
CRC_pt23	CRC	CRC_pt23_P0	Plasma	Pre-OP	Y	Y	N	N	N	Y	Y
CRC_pt24	CRC	CRC_pt24_P1	Plasma	Post-OP	Y	Y	N	Y	N	N	Y
CRC_pt25	CRC	CRC_pt25_P0	Plasma	Pre-OP	Y	Y	N	N	N	N	Y
CRC_pt25	CRC	CRC_pt25_P1	Plasma	Post-OP	Y	Y	Y	N	N	N	Y
CRC_pt26	CRC	CRC_pt26_P1	Plasma	Post-OP	Y	Y	Y	N	N	N	Y
CRC_pt27	CRC	CRC_pt27_P0	Plasma	Pre-OP	Y	Y	N	N	N	N	Y
CRC_pt27	CRC	CRC_pt27_P1	Plasma	Post-OP	Y	Y	Y	N	N	N	Y
CRC_pt28	CRC	CRC_pt28_P0	Plasma	Pre-OP	Y	Y	N	N	N	N	Y
CRC_pt28	CRC	CRC_pt28_P1	Plasma	Post-OP	Y	Y	N	Y	N	N	Y
CRC_pt29	CRC	CRC_pt29_P0	Plasma	Pre-OP	Y	Y	N	N	N	N	Y
CRC_pt29	CRC	CRC_pt29_P1	Plasma	Post-OP	Y	Y	Y	N	N	N	Y
CRC_pt3	CRC	CRC_pt3_P0	Plasma	Pre-OP	Y	Y	N	N	N	N	Y
CRC_pt3	CRC	CRC_pt3_P1	Plasma	Post-OP	Y	Y	Y	N	N	N	Y
CRC_pt30	CRC	CRC_pt30_P1	Plasma	Post-OP	Y	Y	Y	N	N	N	Y
CRC_pt31	CRC	CRC_pt31_P0	Plasma	Pre-OP	Y	Y	N	N	N	N	Y
CRC_pt31	CRC	CRC_pt31_P1	Plasma	Post-OP	Y	Y	N	Y	N	N	Y
CRC_pt32	CRC	CRC_pt32_0322PY	Plasma	Post-OP	Y	Y	N	Y	N	N	Y
CRC_pt32	CRC	CRC_pt32_1022PY	Plasma	Post-OP	Y	Y	N	Y	N	N	Y
CRC_pt32	CRC	CRC_pt32_P1	Plasma	Post-OP	Y	Y	Y	N	N	N	Y
CRC_pt4	CRC	CRC_pt4_P0	Plasma	Pre-OP	Y	Y	N	N	N	N	Y
CRC_pt4	CRC	CRC_pt4_P1	Plasma	Post-OP	Y	Y	Y	N	N	N	Y
CRC_pt5	CRC	CRC_pt5_P0	Plasma	Pre-OP	Y	Y	N	N	N	N	Y
CRC_pt5	CRC	CRC_pt5_P1	Plasma	Post-OP	Y	Y	Y	N	N	N	Y
CRC_pt6	CRC	CRC_pt6_P0	Plasma	Pre-OP	Y	Y	N	N	N	N	Y
CRC_pt6	CRC	CRC_pt6_P1	Plasma	Post-OP	Y	Y	Y	N	N	N	Y
CRC_pt7	CRC	CRC_pt7_P1	Plasma	Post-OP	Y	Y	Y	N	N	N	Y
CRC_pt8	CRC	CRC_pt8_P1	Plasma	Post-OP	Y	Y	Y	N	N	Y	N
CRC_pt9	CRC	CRC_pt9_P0	Plasma	Pre-OP	Y	Y	N	N	N	Y	Y
CRC_pt9	CRC	CRC_pt9_P1	Plasma	Post-OP	Y	Y	Y	N	N	Y	Y
ESC_pt1	ESCC	ESC_pt1_P	Plasma	Post-OP	Y	Y	Y	N	N	Y	Y
ESC_pt1	ESCC	ESC_pt1_P0	Plasma	Pre-OP	Y	Y	N	N	N	Y	Y
ESC_pt10	ESCC	ESC_pt10_P	Plasma	Post-OP	Y	Y	Y	N	N	Y	N
ESC_pt10	ESCC	ESC_pt10_P0	Plasma	Pre-OP	Y	Y	N	N	N	Y	N
ESC_pt11	ESCC	ESC_pt11_P	Plasma	Post-OP	Y	Y	Y	N	N	Y	N
ESC_pt11	ESCC	ESC_pt11_P0	Plasma	Pre-OP	Y	Y	N	N	N	Y	N
ESC_pt12	ESCC	ESC_pt12_P	Plasma	Post-OP	Y	Y	Y	N	N	Y	N
ESC_pt12	ESCC	ESC_pt12_P0	Plasma	Pre-OP	Y	Y	N	N	N	Y	N
ESC_pt13	ESCC	ESC_pt13_P	Plasma	Post-OP	Y	Y	Y	N	N	Y	N
ESC_pt13	ESCC	ESC_pt13_P0	Plasma	Pre-OP	Y	Y	N	N	N	Y	N
ESC_pt14	ESCC	ESC_pt14_P	Plasma	Post-OP	Y	Y	Y	N	N	Y	Y
ESC_pt14	ESCC	ESC_pt14_P0	Plasma	Pre-OP	Y	Y	N	N	N	Y	Y
ESC_pt15	ESCC	ESC_pt15_P	Plasma	Post-OP	Y	Y	Y	N	N	Y	N
ESC_pt15	ESCC	ESC_pt15_P0	Plasma	Pre-OP	Y	Y	N	N	N	Y	N
ESC_pt16	ESCC	ESC_pt16_P	Plasma	Post-OP	Y	Y	Y	N	N	Y	N
ESC_pt16	ESCC	ESC_pt16_P0	Plasma	Pre-OP	Y	Y	N	N	N	Y	N
ESC_pt17	ESCC	ESC_pt17_P	Plasma	Post-OP	Y	Y	Y	N	N	Y	N
ESC_pt17	ESCC	ESC_pt17_P0	Plasma	Pre-OP	Y	Y	N	N	N	Y	N
ESC_pt2	ESCC	ESC_pt2_P	Plasma	Post-OP	Y	Y	Y	N	N	Y	Y
ESC_pt2	ESCC	ESC_pt2_P0	Plasma	Pre-OP	Y	Y	N	N	N	Y	Y
ESC_pt3	ESCC	ESC_pt3_P	Plasma	Post-OP	Y	Y	Y	N	N	Y	N
ESC_pt3	ESCC	ESC_pt3_P0	Plasma	Pre-OP	Y	Y	N	N	N	Y	N
ESC_pt4	ESCC	ESC_pt4_P	Plasma	Post-OP	Y	Y	Y	N	N	Y	N
ESC_pt4	ESCC	ESC_pt4_P0	Plasma	Pre-OP	Y	Y	N	N	N	Y	N
ESC_pt5	ESCC	ESC_pt5_P	Plasma	Post-OP	Y	Y	Y	N	N	Y	Y
ESC_pt5	ESCC	ESC_pt5_P0	Plasma	Pre-OP	Y	Y	N	N	N	Y	Y
ESC_pt6	ESCC	ESC_pt6_P	Plasma	Post-OP	Y	Y	Y	N	N	Y	Y
ESC_pt6	ESCC	ESC_pt6_P0	Plasma	Pre-OP	Y	Y	N	N	N	Y	Y
ESC_pt7	ESCC	ESC_pt7_P	Plasma	Post-OP	Y	Y	Y	N	N	Y	N
ESC_pt7	ESCC	ESC_pt7_P0	Plasma	Pre-OP	Y	Y	N	N	N	Y	N
ESC_pt8	ESCC	ESC_pt8_P	Plasma	Post-OP	Y	Y	Y	N	N	Y	N
ESC_pt8	ESCC	ESC_pt8_P0	Plasma	Pre-OP	Y	Y	N	N	N	Y	N
ESC_pt9	ESCC	ESC_pt9_P	Plasma	Post-OP	Y	Y	Y	N	N	Y	Y
ESC_pt9	ESCC	ESC_pt9_P0	Plasma	Pre-OP	Y	Y	N	N	N	Y	Y
MEL_pt1	Melanoma	MEL_pt1_4044P	Plasma	Before C1 (Pre-treatment)	Y	Y	N	N	Y	Y	Y
MEL_pt1	Melanoma	MEL_pt1_4054P	Plasma	Before C2	Y	Y	N	N	Y	Y	Y
MEL_pt1	Melanoma	MEL_pt1_4079P	Plasma	Before C4	Y	Y	N	N	Y	Y	Y
MEL_pt2	Melanoma	MEL_pt2_4253SP	Plasma	Pre-treatment	Y	Y	N	N	Y	Y	Y
MEL_pt2	Melanoma	MEL_pt2_4320P	Plasma	Before C1	Y	Y	N	N	Y	Y	Y
MEL_pt2	Melanoma	MEL_pt2_4376P	Plasma	Before C3	Y	Y	N	N	Y	Y	Y
MEL_pt3	Melanoma	MEL_pt3_4702P	Plasma	Pre-treatment	Y	Y	N	N	Y	Y	N
MEL_pt3	Melanoma	MEL_pt3_4722P	Plasma	Post-treatment	Y	Y	N	N	Y	Y	N
MEL_pt4	Melanoma	MEL_pt4_4669P	Plasma	Before C1 (Pre-treatment)	Y	Y	N	N	Y	Y	Y
MEL_pt4	Melanoma	MEL_pt4_4765P	Plasma	Post-treatment	Y	Y	N	N	Y	Y	Y
MEL_pt5	Melanoma	MEL_pt5_4151P	Plasma	Before C1 (Post-surgery)	Y	Y	N	N	Y	Y	Y
MEL_pt5	Melanoma	MEL_pt5_4215P	Plasma	Before C4	Y	Y	N	N	Y	Y	Y
MEL_pt5	Melanoma	MEL_pt5_4245P	Plasma	Before C5	Y	Y	N	N	Y	Y	Y
MEL_pt6	Melanoma	MEL_pt6_4422P	Plasma	Before C5 of adjuvant nivolumab	Y	Y	N	N	Y	Y	Y
MEL_pt6	Melanoma	MEL_pt6_4461P	Plasma	Before C2 of ipilimumab/nivolumab	Y	Y	N	N	Y	Y	Y
MEL_pt6	Melanoma	MEL_pt6_4473P3	Plasma	Before C3 of ipilimumab/nivolumab	Y	Y	N	N	Y	Y	Y
MEL_pt6	Melanoma	MEL_pt6_4495P4	Plasma	Before C5 of nivolumab	Y	Y	N	N	Y	Y	Y
MEL_pt6	Melanoma	MEL_pt6_4522P5	Plasma	Before C6 of nivolumab	Y	Y	N	N	Y	Y	Y
MEL_pt7	Melanoma	MEL_pt7_4047P	Plasma	Pre-treatment	Y	Y	N	N	Y	Y	Y
MEL_pt7	Melanoma	MEL_pt7_4113P	Plasma	Before C3	Y	Y	N	N	Y	Y	Y
MEL_pt8	Melanoma	MEL_pt8_3950P	Plasma	Pre-treatment	Y	Y	N	N	Y	Y	Y
MEL_pt8	Melanoma	MEL_pt8_3979P	Plasma	Before C3	Y	Y	N	N	Y	Y	Y
MEL_pt9	Melanoma	MEL_pt9_3880P	Plasma	Pre-treatment	N	N	N	N	N	Y	Y
MEL_pt9	Melanoma	MEL_pt9_3893P	Plasma	10 days post-surgical	N	N	N	N	N	Y	Y
MEL_pt1	Melanoma	MEL_pt1T	Tumor tissue	Surgery	N	Y	N	N	Y	Y	Y
MEL_pt2	Melanoma	MEL_pt2T	Tumor tissue	Surgery	N	Y	N	N	Y	Y	Y
MEL_pt4	Melanoma	MEL_pt4T	Tumor tissue	Surgery	N	Y	N	N	Y	Y	Y
MEL_pt5	Melanoma	MEL_pt5T	Tumor tissue	Surgery	N	Y	N	N	Y	Y	Y
MEL_pt6	Melanoma	MEL_pt6T	Tumor tissue	Surgery	N	Y	N	N	Y	Y	Y
MEL_pt7	Melanoma	MEL_pt7T	Tumor tissue	Surgery	N	Y	N	N	N	Y	Y
MEL_pt8	Melanoma	MEL_pt8T	Tumor tissue	Surgery	N	Y	N	N	N	Y	Y
MEL_pt9	Melanoma	MEL_pt9T	Tumor tissue	Surgery	N	N	N	N	N	Y	Y
ESC_pt9	ESCC	ESC_pt9T	Tumor tissue	Surgery	N	Y	Y	N	N	Y	Y
ESC_pt6	ESCC	ESC_pt6T	Tumor tissue	Surgery	N	Y	Y	N	N	Y	Y
ESC_pt5	ESCC	ESC_pt5T	Tumor tissue	Surgery	N	Y	Y	N	N	Y	Y
ESC_pt2	ESCC	ESC_pt2T	Tumor tissue	Surgery	N	Y	Y	N	N	Y	Y
ESC_pt14	ESCC	ESC_pt14T	Tumor tissue	Surgery	N	Y	Y	N	N	Y	Y
ESC_pt1	ESCC	ESC_pt1T	Tumor tissue	Surgery	N	Y	Y	N	N	Y	Y
CRC_pt9	CRC	CRC_pt9T	Tumor tissue	Surgery	N	Y	Y	N	N	Y	Y
CRC_pt23	CRC	CRC_pt23T	Tumor tissue	Surgery	N	Y	Y	N	N	Y	Y
CRC_pt20	CRC	CRC_pt20T	Tumor tissue	Surgery	N	Y	Y	N	N	Y	Y
CRC_pt19	CRC	CRC_pt19T	Tumor tissue	Surgery	N	Y	Y	N	N	Y	Y
CRC_pt13	CRC	CRC_pt13T	Tumor tissue	Surgery	N	Y	Y	N	N	Y	Y
CRC_pt11	CRC	CRC_pt11T	Tumor tissue	Surgery	N	Y	Y	N	N	Y	Y
MEL_pt1	Melanoma	MEL_pt1-4044PW	WBC	Before C1 (Pre-treatment)	N	Y	N	N	Y	Y	N
MEL_pt2	Melanoma	MEL_pt2-4253SPW	WBC	Pre-treatment	N	Y	N	N	Y	Y	N
MEL_pt4	Melanoma	MEL_pt4-4669PW	WBC	Before C1 (Pre-treatment)	N	Y	N	N	Y	Y	N
MEL_pt5	Melanoma	MEL_pt5-4151PW	WBC	Before C1 (Post-surgery)	N	Y	N	N	Y	Y	N
MEL_pt6	Melanoma	MEL_pt6-4422PW	WBC	Before C5 of adjuvant nivolumab	N	Y	N	N	Y	Y	N
MEL_pt7	Melanoma	MEL_pt7-4047PW	WBC	Pre-treatment	N	Y	N	N	N	Y	N
MEL_pt8	Melanoma	MEL_pt8_3950PW	WBC	Pre-treatment	N	Y	N	N	N	Y	N
MEL_pt9	Melanoma	MEL_pt9_3880PW	WBC	Pre-treatment	N	N	N	N	N	Y	N
ESC_pt9	ESCC	ESC_pt9_P0W	WBC	Pre-OP	N	Y	N	N	N	Y	N
ESC_pt6	ESCC	ESC_pt6_P0W	WBC	Pre-OP	N	Y	N	N	N	Y	N
ESC_pt5	ESCC	ESC_pt5_P0W	WBC	Pre-OP	N	Y	N	N	N	Y	N
ESC_pt2	ESCC	ESC_pt2_P0W	WBC	Pre-OP	N	Y	N	N	N	Y	N
ESC_pt14	ESCC	ESC_pt14_P0W	WBC	Pre-OP	N	Y	N	N	N	Y	N
ESC_pt1	ESCC	ESC_pt1_P0W	WBC	Pre-OP	N	Y	N	N	N	Y	N
CRC_pt9	CRC	CRC_pt9_P0W	WBC	Pre-OP	N	Y	N	N	N	Y	N
CRC_pt23	CRC	CRC_pt23_P0W	WBC	Pre-OP	N	Y	N	N	N	Y	N
CRC_pt20	CRC	CRC_pt20_P0W	WBC	Pre-OP	N	Y	N	N	N	Y	N
CRC_pt19	CRC	CRC_pt19_P0W	WBC	Pre-OP	N	Y	N	N	N	Y	N
CRC_pt13	CRC	CRC_pt13_P0W	WBC	Pre-OP	N	Y	N	N	N	Y	N
CRC_pt11	CRC	CRC_pt11_P0W	WBC	Pre-OP	N	Y	N	N	N	Y	N
CRC_pt1	CRC	CRC_pt1T	Tumor tissue	Surgery	N	Y	Y	N	N	Y	N
CRC_pt2	CRC	CRC_pt2T	Tumor tissue	Surgery	N	Y	Y	N	N	Y	N
CRC_pt3	CRC	CRC_pt3T	Tumor tissue	Surgery	N	Y	Y	N	N	Y	N
CRC_pt4	CRC	CRC_pt4T	Tumor tissue	Surgery	N	Y	Y	N	N	Y	N
CRC_pt5	CRC	CRC_pt5T	Tumor tissue	Surgery	N	Y	Y	N	N	Y	N
CRC_pt6	CRC	CRC_pt6T	Tumor tissue	Surgery	N	Y	Y	N	N	Y	N
CRC_pt7	CRC	CRC_pt7T	Tumor tissue	Surgery	N	Y	Y	N	N	Y	N
CRC_pt8	CRC	CRC_pt8T	Tumor tissue	Surgery	N	Y	Y	N	N	Y	N
CRC_pt10	CRC	CRC_pt10T	Tumor tissue	Surgery	N	Y	N	N	N	Y	N
CRC_pt12	CRC	CRC_pt12T	Tumor tissue	Surgery	N	Y	Y	N	N	Y	N
CRC_pt14	CRC	CRC_pt14T	Tumor tissue	Surgery	N	Y	Y	N	N	Y	N
CRC_pt15	CRC	CRC_pt15T	Tumor tissue	Surgery	N	Y	Y	N	N	Y	N
CRC_pt16	CRC	CRC_pt16T	Tumor tissue	Surgery	N	Y	Y	N	N	Y	N
CRC_pt17	CRC	CRC_pt17T	Tumor tissue	Surgery	N	Y	Y	N	N	Y	N
CRC_pt18	CRC	CRC_pt18T	Tumor tissue	Surgery	N	Y	Y	N	N	Y	N
CRC_pt21	CRC	CRC_pt21T	Tumor tissue	Surgery	N	Y	Y	N	N	Y	N
CRC_pt22	CRC	CRC_pt22T	Tumor tissue	Surgery	N	Y	Y	N	N	Y	N
CRC_pt24	CRC	CRC_pt24T	Tumor tissue	Surgery	N	Y	N	N	N	Y	N
CRC_pt25	CRC	CRC_pt25T	Tumor tissue	Surgery	N	Y	Y	N	N	Y	N
CRC_pt26	CRC	CRC_pt26T	Tumor tissue	Surgery	N	Y	Y	N	N	Y	N
CRC_pt27	CRC	CRC_pt27T	Tumor tissue	Surgery	N	Y	Y	N	N	Y	N
CRC_pt28	CRC	CRC_pt28T	Tumor tissue	Surgery	N	Y	N	N	N	Y	N
CRC_pt29	CRC	CRC_pt29T	Tumor tissue	Surgery	N	Y	Y	N	N	Y	N
CRC_pt30	CRC	CRC_pt30T	Tumor tissue	Surgery	N	Y	Y	N	N	Y	N
CRC_pt31	CRC	CRC_pt31T	Tumor tissue	Surgery	N	Y	N	N	N	Y	N
CRC_pt32	CRC	CRC_pt32T	Tumor tissue	Surgery	N	Y	Y	N	N	Y	N
CRC_pt1	CRC	CRC_pt1P0W	WBC	Pre-OP	N	Y	N	N	N	Y	N
CRC_pt12	CRC	CRC_pt12P0W	WBC	Pre-OP	N	Y	N	N	N	Y	N
CRC_pt14	CRC	CRC_pt14P0W	WBC	Pre-OP	N	Y	N	N	N	Y	N
CRC_pt15	CRC	CRC_pt15P0W	WBC	Pre-OP	N	Y	N	N	N	Y	N
CRC_pt16	CRC	CRC_pt16P0W	WBC	Pre-OP	N	Y	N	N	N	Y	N
CRC_pt17	CRC	CRC_pt17P0W	WBC	Pre-OP	N	Y	N	N	N	Y	N
CRC_pt18	CRC	CRC_pt18P0W	WBC	Pre-OP	N	Y	N	N	N	Y	N
CRC_pt21	CRC	CRC_pt21P0W	WBC	Pre-OP	N	Y	N	N	N	Y	N
CRC_pt22	CRC	CRC_pt22P0W	WBC	Pre-OP	N	Y	N	N	N	Y	N
ESC_pt3	ESCC	ESC_pt3T	Tumor tissue	Surgery	N	Y	Y	N	N	Y	N
ESC_pt4	ESCC	ESC_pt4T	Tumor tissue	Surgery	N	Y	Y	N	N	Y	N
ESC_pt7	ESCC	ESC_pt7T	Tumor tissue	Surgery	N	Y	Y	N	N	Y	N
ESC_pt8	ESCC	ESC_pt8T	Tumor tissue	Surgery	N	Y	Y	N	N	Y	N
ESC_pt10	ESCC	ESC_pt10T	Tumor tissue	Surgery	N	Y	Y	N	N	Y	N
ESC_pt11	ESCC	ESC_pt11T	Tumor tissue	Surgery	N	Y	Y	N	N	Y	N
ESC_pt12	ESCC	ESC_pt12T	Tumor tissue	Surgery	N	Y	Y	N	N	Y	N
ESC_pt13	ESCC	ESC_pt13T	Tumor tissue	Surgery	N	Y	Y	N	N	Y	N
ESC_pt15	ESCC	ESC_pt15T	Tumor tissue	Surgery	N	Y	Y	N	N	Y	N
ESC_pt16	ESCC	ESC_pt16T	Tumor tissue	Surgery	N	Y	Y	N	N	Y	N
ESC_pt17	ESCC	ESC_pt17T	Tumor tissue	Surgery	N	Y	Y	N	N	Y	N
ESC_pt3	ESCC	ESC_pt3P0W	WBC	Pre-OP	N	Y	N	N	N	Y	N
ESC_pt4	ESCC	ESC_pt4P0W	WBC	Pre-OP	N	Y	N	N	N	Y	N
ESC_pt7	ESCC	ESC_pt7P0W	WBC	Pre-OP	N	Y	N	N	N	Y	N
ESC_pt8	ESCC	ESC_pt8P0W	WBC	Pre-OP	N	Y	N	N	N	Y	N
ESC_pt10	ESCC	ESC_pt10P0W	WBC	Pre-OP	N	Y	N	N	N	Y	N
ESC_pt11	ESCC	ESC_pt11P0W	WBC	Pre-OP	N	Y	N	N	N	Y	N
ESC_pt12	ESCC	ESC_pt12P0W	WBC	Pre-OP	N	Y	N	N	N	Y	N
ESC_pt13	ESCC	ESC_pt13P0W	WBC	Pre-OP	N	Y	N	N	N	Y	N
ESC_pt15	ESCC	ESC_pt15P0W	WBC	Pre-OP	N	Y	N	N	N	Y	N
ESC_pt16	ESCC	ESC_pt16P0W	WBC	Pre-OP	N	Y	N	N	N	Y	N
ESC_pt17	ESCC	ESC_pt17P0W	WBC	Pre-OP	N	Y	N	N	N	Y	N
MEL_pt3	Melanoma	MEL_pt3T	Tumor tissue	Surgery	N	Y	N	N	Y	Y	N
MEL_pt3	Melanoma	MEL_pt3P0W	WBC	Pre-OP	N	Y	N	N	Y	Y	N
MEL_pt6	Melanoma	MEL_pt6_P6	Plasma	Before C21 of nivolumab	N	Y	N	N	Y	Y	Y
MEL_pt6	Melanoma	MEL_pt6_P7	Plasma	Before C23 of nivolumab	N	Y	N	N	Y	Y	N

## Sheet: Legend for Dataset EV1
Dataset EV1. Summary of patients and samples used in different data analysis.
ESCC, esophageal squamous cell carcinoma; CRC, colorectal cancer; WBC, white blood cell; Pre-OP, pre-operative; Post-OP, post-operative, Y, yes; N, no; C, cycle; MRD, molecular residual disease.
