# Supplementary material for: Ultra-sensitive molecular residual disease detection through whole genome sequencing with single-read error correction
Source: EMBO Mol Med. 2024 Aug 20;16(9):2188–209. doi: 10.1038/s44321-024-00115-0 (PMC11393307; doi:10.1038/s44321-024-00115-0)
Supplement: Supplementary file 12 — Source data Fig. 3 [file 44321_2024_115_MOESM12_ESM.zip]

Archive with 8 entries (7 files):
- Figure 3/
- __MACOSX/._Figure 3
- Figure 3/Dataset EV2_Fig 3C.xlsx
- __MACOSX/Figure 3/._Dataset EV2_Fig 3C.xlsx
- Figure 3/Dataset EV4_Fig 3F.xlsx
- __MACOSX/Figure 3/._Dataset EV4_Fig 3F.xlsx
- Figure 3/Dataset EV3_Fig 3D.xlsx
- __MACOSX/Figure 3/._Dataset EV3_Fig 3D.xlsx
