# Supplementary material for: Ultra-sensitive molecular residual disease detection through whole genome sequencing with single-read error correction
Source: EMBO Mol Med. 2024 Aug 20;16(9):2188–209. doi: 10.1038/s44321-024-00115-0 (PMC11393307; doi:10.1038/s44321-024-00115-0)
Supplement: Supplementary file 12 — Source data Fig. 3 [file 44321_2024_115_MOESM12_ESM.zip › Figure 3/Dataset EV2_Fig 3C.xlsx]

## Sheet: Dataset EV2-Fig 3C
Dataset EV2. Total number of tumor specific markers identified with and without white blood cell sequencing.
Workflow	Patient ID	Total variants (after filter)
WBC-free	ESC_pt1	5529
WBC-free	ESC_pt2	5462
WBC-free	ESC_pt6	5142
WBC-free	ESC_pt9	10441
WBC-free	ESC_pt5	12112
WBC-free	ESC_pt14	3694
WBC-free	CRC_pt9	6667
WBC-free	CRC_pt23	30617
WBC-free	CRC_pt13	4794
WBC-free	CRC_pt11	2785
WBC-free	CRC_pt19	1745
WBC-free	CRC_pt20	2709
WBC-free	MEL_pt7	89824
WBC-free	MEL_pt1	35590
WBC-free	MEL_pt6	6060
WBC-free	MEL_pt5	363607
WBC-free	MEL_pt8	5851
WBC-free	MEL_pt9	8184
WBC-free	MEL_pt2	84433
WBC-free	MEL_pt4	21119
WBC depedent	ESC_pt1	6768
WBC depedent	ESC_pt2	7144
WBC depedent	ESC_pt6	6234
WBC depedent	ESC_pt9	11507
WBC depedent	ESC_pt5	13427
WBC depedent	ESC_pt14	4353
WBC depedent	CRC_pt9	7781
WBC depedent	CRC_pt23	35149
WBC depedent	CRC_pt13	5841
WBC depedent	CRC_pt11	3249
WBC depedent	CRC_pt19	2148
WBC depedent	CRC_pt20	3218
WBC depedent	MEL_pt7	101029
WBC depedent	MEL_pt1	44071
WBC depedent	MEL_pt6	6724
WBC depedent	MEL_pt5	394907
WBC depedent	MEL_pt8	6631
WBC depedent	MEL_pt9	9386
WBC depedent	MEL_pt2	95807
WBC depedent	MEL_pt4	24995

## Sheet: Legend for Dataset EV2
Dataset EV2. Total number of tumor specific markers identified with and without white blood cell sequencing.
WBC, white blood cell.
