# Supplementary material for: Ultra-sensitive molecular residual disease detection through whole genome sequencing with single-read error correction
Source: EMBO Mol Med. 2024 Aug 20;16(9):2188–209. doi: 10.1038/s44321-024-00115-0 (PMC11393307; doi:10.1038/s44321-024-00115-0)
Supplement: Supplementary file 12 — Source data Fig. 3 [file 44321_2024_115_MOESM12_ESM.zip › Figure 3/Dataset EV4_Fig 3F.xlsx]

## Sheet: Dataset EV4-Fig 3F
Dataset EV4. Comparison of the observed cTAF in the same plasma samples using tumor specific markers identified by two workflows.
Cancer	Patient ID	WBC-free cVAF	WBC-free outcome	WBC dependent cVAF	WBC dependent outcome	Agreement
CRC	CRC_pt9	0.00279	positive	0.00345	positive	TRUE
CRC	CRC_pt9	0.00208	positive	0.00262	positive	TRUE
CRC	CRC_pt23	0.000831	positive	0.000843	positive	TRUE
CRC	CRC_pt23	2.41e-08	negative	0	negative	TRUE
CRC	CRC_pt13	2.41e-05	positive	2.12e-05	positive	TRUE
CRC	CRC_pt13	0	negative	0	negative	TRUE
CRC	CRC_pt11	0.000459	positive	0.000412	positive	TRUE
CRC	CRC_pt11	4.21e-06	negative	0	negative	TRUE
CRC	CRC_pt11	0.000419	positive	0.000392	positive	TRUE
CRC	CRC_pt19	2.6e-05	positive	2.28e-05	positive	TRUE
CRC	CRC_pt19	1.56e-05	negative	1.35e-05	negative	TRUE
CRC	CRC_pt20	0.000536	positive	0.00053	positive	TRUE
CRC	CRC_pt20	0	negative	0	negative	TRUE
ESCC	ESC_pt1	0.00114	positive	0.00111	positive	TRUE
ESCC	ESC_pt1	4.13e-06	negative	3.75e-06	negative	TRUE
ESCC	ESC_pt2	0.00159	positive	0.00161	positive	TRUE
ESCC	ESC_pt2	8.38e-06	positive	7.25e-06	positive	TRUE
ESCC	ESC_pt5	0.00266	positive	0.00265	positive	TRUE
ESCC	ESC_pt5	3.08e-06	positive	2.88e-06	positive	TRUE
ESCC	ESC_pt6	0.000994	positive	0.00102	positive	TRUE
ESCC	ESC_pt6	0.000202	positive	0.000206	positive	TRUE
ESCC	ESC_pt14	0.000256	positive	0.000253	positive	TRUE
ESCC	ESC_pt14	0	negative	0	negative	TRUE
ESCC	ESC_pt9	0.00693	positive	0.00693	positive	TRUE
ESCC	ESC_pt9	0	negative	0	negative	TRUE
Melanoma	MEL_pt7	0.00275	positive	0.00285	positive	TRUE
Melanoma	MEL_pt7	7.98e-07	negative	6.68e-07	negative	TRUE
Melanoma	MEL_pt1	0.000209	positive	0.000209	positive	TRUE
Melanoma	MEL_pt1	3.85e-06	positive	3.43e-06	positive	TRUE
Melanoma	MEL_pt1	0	negative	0	negative	TRUE
Melanoma	MEL_pt6	2.32e-05	positive	2.57e-05	positive	TRUE
Melanoma	MEL_pt6	2.51e-05	positive	2.32e-05	positive	TRUE
Melanoma	MEL_pt6	3.14e-05	positive	2.91e-05	positive	TRUE
Melanoma	MEL_pt6	0	negative	0	negative	TRUE
Melanoma	MEL_pt6	1.45e-05	positive	1.4e-05	positive	TRUE
Melanoma	MEL_pt5	8.83e-06	positive	8.41e-06	positive	TRUE
Melanoma	MEL_pt5	1.33e-05	positive	1.25e-05	positive	TRUE
Melanoma	MEL_pt5	1.27e-05	positive	1.23e-05	positive	TRUE
Melanoma	MEL_pt8	0.00025	positive	0.000202	positive	TRUE
Melanoma	MEL_pt8	1.98e-06	negative	0	negative	TRUE
Melanoma	MEL_pt9	1.42e-05	positive	4.98e-06	positive	TRUE
Melanoma	MEL_pt9	0	negative	1.1e-06	negative	TRUE
Melanoma	MEL_pt9	0	negative	2.98e-06	negative	TRUE
Melanoma	MEL_pt2	3.73e-06	positive	2.82e-06	positive	TRUE
Melanoma	MEL_pt2	1.21e-06	negative	4.51e-07	negative	TRUE
Melanoma	MEL_pt2	0	negative	0	negative	TRUE
Melanoma	MEL_pt4	0.00317	positive	0.00411	positive	TRUE
Melanoma	MEL_pt4	0.00647	positive	0.00655	positive	TRUE

## Sheet: Legend for Dataset EV4
Dataset EV4. Comparison of the observed cTAF in the same plasma samples using tumor specific markers identified by two workflows.
cVAF, circulating variant allele frequency; CRC, colorectal cancer; ESCC esophageal squamous cell carcinoma.
