# Supplementary material for: Ultra-sensitive molecular residual disease detection through whole genome sequencing with single-read error correction
Source: EMBO Mol Med. 2024 Aug 20;16(9):2188–209. doi: 10.1038/s44321-024-00115-0 (PMC11393307; doi:10.1038/s44321-024-00115-0)
Supplement: Supplementary file 12 — Source data Fig. 3 [file 44321_2024_115_MOESM12_ESM.zip › Figure 3/Dataset EV3_Fig 3D.xlsx]

## Sheet: Dataset EV3-Fig 3D
Dataset EV3. Comparison of the variant profile for tumor specific markers identified using two workflows.
Cancer	Patient ID	Tissue Call	Type	Value
CRC	CRC_pt11	Tumor_Plasma	C-T	0.232
CRC	CRC_pt11	Tumor_WBC	C-T	0.235
CRC	CRC_pt11	Tumor_Plasma	C-A	0.292
CRC	CRC_pt11	Tumor_WBC	C-A	0.295
CRC	CRC_pt11	Tumor_Plasma	C-G	0.068
CRC	CRC_pt11	Tumor_WBC	C-G	0.071
CRC	CRC_pt11	Tumor_Plasma	A-G	0.173
CRC	CRC_pt11	Tumor_WBC	A-G	0.172
CRC	CRC_pt11	Tumor_Plasma	A-C	0.114
CRC	CRC_pt11	Tumor_WBC	A-C	0.107
CRC	CRC_pt11	Tumor_Plasma	A-T	0.122
CRC	CRC_pt11	Tumor_WBC	A-T	0.12
CRC	CRC_pt13	Tumor_Plasma	C-T	0.195
CRC	CRC_pt13	Tumor_WBC	C-T	0.197
CRC	CRC_pt13	Tumor_Plasma	C-A	0.437
CRC	CRC_pt13	Tumor_WBC	C-A	0.436
CRC	CRC_pt13	Tumor_Plasma	C-G	0.061
CRC	CRC_pt13	Tumor_WBC	C-G	0.061
CRC	CRC_pt13	Tumor_Plasma	A-G	0.144
CRC	CRC_pt13	Tumor_WBC	A-G	0.147
CRC	CRC_pt13	Tumor_Plasma	A-C	0.065
CRC	CRC_pt13	Tumor_WBC	A-C	0.064
CRC	CRC_pt13	Tumor_Plasma	A-T	0.098
CRC	CRC_pt13	Tumor_WBC	A-T	0.096
CRC	CRC_pt19	Tumor_Plasma	C-T	0.165
CRC	CRC_pt19	Tumor_WBC	C-T	0.159
CRC	CRC_pt19	Tumor_Plasma	C-A	0.284
CRC	CRC_pt19	Tumor_WBC	C-A	0.283
CRC	CRC_pt19	Tumor_Plasma	C-G	0.083
CRC	CRC_pt19	Tumor_WBC	C-G	0.083
CRC	CRC_pt19	Tumor_Plasma	A-G	0.207
CRC	CRC_pt19	Tumor_WBC	A-G	0.207
CRC	CRC_pt19	Tumor_Plasma	A-C	0.13
CRC	CRC_pt19	Tumor_WBC	A-C	0.135
CRC	CRC_pt19	Tumor_Plasma	A-T	0.132
CRC	CRC_pt19	Tumor_WBC	A-T	0.133
CRC	CRC_pt20	Tumor_Plasma	C-T	0.224
CRC	CRC_pt20	Tumor_WBC	C-T	0.231
CRC	CRC_pt20	Tumor_Plasma	C-A	0.361
CRC	CRC_pt20	Tumor_WBC	C-A	0.354
CRC	CRC_pt20	Tumor_Plasma	C-G	0.074
CRC	CRC_pt20	Tumor_WBC	C-G	0.073
CRC	CRC_pt20	Tumor_Plasma	A-G	0.172
CRC	CRC_pt20	Tumor_WBC	A-G	0.174
CRC	CRC_pt20	Tumor_Plasma	A-C	0.056
CRC	CRC_pt20	Tumor_WBC	A-C	0.054
CRC	CRC_pt20	Tumor_Plasma	A-T	0.113
CRC	CRC_pt20	Tumor_WBC	A-T	0.113
CRC	CRC_pt23	Tumor_Plasma	C-T	0.069
CRC	CRC_pt23	Tumor_WBC	C-T	0.072
CRC	CRC_pt23	Tumor_Plasma	C-A	0.141
CRC	CRC_pt23	Tumor_WBC	C-A	0.147
CRC	CRC_pt23	Tumor_Plasma	C-G	0.115
CRC	CRC_pt23	Tumor_WBC	C-G	0.121
CRC	CRC_pt23	Tumor_Plasma	A-G	0.263
CRC	CRC_pt23	Tumor_WBC	A-G	0.263
CRC	CRC_pt23	Tumor_Plasma	A-C	0.282
CRC	CRC_pt23	Tumor_WBC	A-C	0.271
CRC	CRC_pt23	Tumor_Plasma	A-T	0.13
CRC	CRC_pt23	Tumor_WBC	A-T	0.127
CRC	CRC_pt9	Tumor_Plasma	C-T	0.164
CRC	CRC_pt9	Tumor_WBC	C-T	0.17
CRC	CRC_pt9	Tumor_Plasma	C-A	0.315
CRC	CRC_pt9	Tumor_WBC	C-A	0.315
CRC	CRC_pt9	Tumor_Plasma	C-G	0.09
CRC	CRC_pt9	Tumor_WBC	C-G	0.09
CRC	CRC_pt9	Tumor_Plasma	A-G	0.207
CRC	CRC_pt9	Tumor_WBC	A-G	0.205
CRC	CRC_pt9	Tumor_Plasma	A-C	0.118
CRC	CRC_pt9	Tumor_WBC	A-C	0.116
CRC	CRC_pt9	Tumor_Plasma	A-T	0.106
CRC	CRC_pt9	Tumor_WBC	A-T	0.105
ESCC	ESC_pt1	Tumor_Plasma	C-T	0.232
ESCC	ESC_pt1	Tumor_WBC	C-T	0.231
ESCC	ESC_pt1	Tumor_Plasma	C-A	0.22
ESCC	ESC_pt1	Tumor_WBC	C-A	0.223
ESCC	ESC_pt1	Tumor_Plasma	C-G	0.162
ESCC	ESC_pt1	Tumor_WBC	C-G	0.161
ESCC	ESC_pt1	Tumor_Plasma	A-G	0.208
ESCC	ESC_pt1	Tumor_WBC	A-G	0.21
ESCC	ESC_pt1	Tumor_Plasma	A-C	0.069
ESCC	ESC_pt1	Tumor_WBC	A-C	0.068
ESCC	ESC_pt1	Tumor_Plasma	A-T	0.109
ESCC	ESC_pt1	Tumor_WBC	A-T	0.107
ESCC	ESC_pt14	Tumor_Plasma	C-T	0.246
ESCC	ESC_pt14	Tumor_WBC	C-T	0.26
ESCC	ESC_pt14	Tumor_Plasma	C-A	0.224
ESCC	ESC_pt14	Tumor_WBC	C-A	0.224
ESCC	ESC_pt14	Tumor_Plasma	C-G	0.072
ESCC	ESC_pt14	Tumor_WBC	C-G	0.073
ESCC	ESC_pt14	Tumor_Plasma	A-G	0.293
ESCC	ESC_pt14	Tumor_WBC	A-G	0.286
ESCC	ESC_pt14	Tumor_Plasma	A-C	0.074
ESCC	ESC_pt14	Tumor_WBC	A-C	0.069
ESCC	ESC_pt14	Tumor_Plasma	A-T	0.091
ESCC	ESC_pt14	Tumor_WBC	A-T	0.089
ESCC	ESC_pt2	Tumor_Plasma	C-T	0.283
ESCC	ESC_pt2	Tumor_WBC	C-T	0.293
ESCC	ESC_pt2	Tumor_Plasma	C-A	0.225
ESCC	ESC_pt2	Tumor_WBC	C-A	0.229
ESCC	ESC_pt2	Tumor_Plasma	C-G	0.248
ESCC	ESC_pt2	Tumor_WBC	C-G	0.247
ESCC	ESC_pt2	Tumor_Plasma	A-G	0.132
ESCC	ESC_pt2	Tumor_WBC	A-G	0.124
ESCC	ESC_pt2	Tumor_Plasma	A-C	0.046
ESCC	ESC_pt2	Tumor_WBC	A-C	0.043
ESCC	ESC_pt2	Tumor_Plasma	A-T	0.065
ESCC	ESC_pt2	Tumor_WBC	A-T	0.064
ESCC	ESC_pt5	Tumor_Plasma	C-T	0.319
ESCC	ESC_pt5	Tumor_WBC	C-T	0.324
ESCC	ESC_pt5	Tumor_Plasma	C-A	0.181
ESCC	ESC_pt5	Tumor_WBC	C-A	0.178
ESCC	ESC_pt5	Tumor_Plasma	C-G	0.247
ESCC	ESC_pt5	Tumor_WBC	C-G	0.247
ESCC	ESC_pt5	Tumor_Plasma	A-G	0.109
ESCC	ESC_pt5	Tumor_WBC	A-G	0.11
ESCC	ESC_pt5	Tumor_Plasma	A-C	0.055
ESCC	ESC_pt5	Tumor_WBC	A-C	0.055
ESCC	ESC_pt5	Tumor_Plasma	A-T	0.089
ESCC	ESC_pt5	Tumor_WBC	A-T	0.088
ESCC	ESC_pt6	Tumor_Plasma	C-T	0.302
ESCC	ESC_pt6	Tumor_WBC	C-T	0.309
ESCC	ESC_pt6	Tumor_Plasma	C-A	0.218
ESCC	ESC_pt6	Tumor_WBC	C-A	0.216
ESCC	ESC_pt6	Tumor_Plasma	C-G	0.234
ESCC	ESC_pt6	Tumor_WBC	C-G	0.235
ESCC	ESC_pt6	Tumor_Plasma	A-G	0.126
ESCC	ESC_pt6	Tumor_WBC	A-G	0.125
ESCC	ESC_pt6	Tumor_Plasma	A-C	0.049
ESCC	ESC_pt6	Tumor_WBC	A-C	0.047
ESCC	ESC_pt6	Tumor_Plasma	A-T	0.07
ESCC	ESC_pt6	Tumor_WBC	A-T	0.069
ESCC	ESC_pt9	Tumor_Plasma	C-T	0.27
ESCC	ESC_pt9	Tumor_WBC	C-T	0.272
ESCC	ESC_pt9	Tumor_Plasma	C-A	0.229
ESCC	ESC_pt9	Tumor_WBC	C-A	0.23
ESCC	ESC_pt9	Tumor_Plasma	C-G	0.149
ESCC	ESC_pt9	Tumor_WBC	C-G	0.15
ESCC	ESC_pt9	Tumor_Plasma	A-G	0.163
ESCC	ESC_pt9	Tumor_WBC	A-G	0.162
ESCC	ESC_pt9	Tumor_Plasma	A-C	0.064
ESCC	ESC_pt9	Tumor_WBC	A-C	0.062
ESCC	ESC_pt9	Tumor_Plasma	A-T	0.127
ESCC	ESC_pt9	Tumor_WBC	A-T	0.124
Melanoma	MEL_pt1	Tumor_Plasma	C-T	0.896
Melanoma	MEL_pt1	Tumor_WBC	C-T	0.898
Melanoma	MEL_pt1	Tumor_Plasma	C-A	0.013
Melanoma	MEL_pt1	Tumor_WBC	C-A	0.014
Melanoma	MEL_pt1	Tumor_Plasma	C-G	0.008
Melanoma	MEL_pt1	Tumor_WBC	C-G	0.008
Melanoma	MEL_pt1	Tumor_Plasma	A-G	0.042
Melanoma	MEL_pt1	Tumor_WBC	A-G	0.041
Melanoma	MEL_pt1	Tumor_Plasma	A-C	0.018
Melanoma	MEL_pt1	Tumor_WBC	A-C	0.018
Melanoma	MEL_pt1	Tumor_Plasma	A-T	0.024
Melanoma	MEL_pt1	Tumor_WBC	A-T	0.022
Melanoma	MEL_pt2	Tumor_Plasma	C-T	0.823
Melanoma	MEL_pt2	Tumor_WBC	C-T	0.823
Melanoma	MEL_pt2	Tumor_Plasma	C-A	0.019
Melanoma	MEL_pt2	Tumor_WBC	C-A	0.019
Melanoma	MEL_pt2	Tumor_Plasma	C-G	0.01
Melanoma	MEL_pt2	Tumor_WBC	C-G	0.01
Melanoma	MEL_pt2	Tumor_Plasma	A-G	0.067
Melanoma	MEL_pt2	Tumor_WBC	A-G	0.067
Melanoma	MEL_pt2	Tumor_Plasma	A-C	0.024
Melanoma	MEL_pt2	Tumor_WBC	A-C	0.024
Melanoma	MEL_pt2	Tumor_Plasma	A-T	0.056
Melanoma	MEL_pt2	Tumor_WBC	A-T	0.056
Melanoma	MEL_pt4	Tumor_Plasma	C-T	0.82
Melanoma	MEL_pt4	Tumor_WBC	C-T	0.825
Melanoma	MEL_pt4	Tumor_Plasma	C-A	0.024
Melanoma	MEL_pt4	Tumor_WBC	C-A	0.023
Melanoma	MEL_pt4	Tumor_Plasma	C-G	0.012
Melanoma	MEL_pt4	Tumor_WBC	C-G	0.012
Melanoma	MEL_pt4	Tumor_Plasma	A-G	0.068
Melanoma	MEL_pt4	Tumor_WBC	A-G	0.067
Melanoma	MEL_pt4	Tumor_Plasma	A-C	0.026
Melanoma	MEL_pt4	Tumor_WBC	A-C	0.024
Melanoma	MEL_pt4	Tumor_Plasma	A-T	0.05
Melanoma	MEL_pt4	Tumor_WBC	A-T	0.048
Melanoma	MEL_pt5	Tumor_Plasma	C-T	0.816
Melanoma	MEL_pt5	Tumor_WBC	C-T	0.816
Melanoma	MEL_pt5	Tumor_Plasma	C-A	0.014
Melanoma	MEL_pt5	Tumor_WBC	C-A	0.014
Melanoma	MEL_pt5	Tumor_Plasma	C-G	0.009
Melanoma	MEL_pt5	Tumor_WBC	C-G	0.009
Melanoma	MEL_pt5	Tumor_Plasma	A-G	0.075
Melanoma	MEL_pt5	Tumor_WBC	A-G	0.074
Melanoma	MEL_pt5	Tumor_Plasma	A-C	0.028
Melanoma	MEL_pt5	Tumor_WBC	A-C	0.027
Melanoma	MEL_pt5	Tumor_Plasma	A-T	0.058
Melanoma	MEL_pt5	Tumor_WBC	A-T	0.059
Melanoma	MEL_pt6	Tumor_Plasma	C-T	0.192
Melanoma	MEL_pt6	Tumor_WBC	C-T	0.199
Melanoma	MEL_pt6	Tumor_Plasma	C-A	0.233
Melanoma	MEL_pt6	Tumor_WBC	C-A	0.23
Melanoma	MEL_pt6	Tumor_Plasma	C-G	0.137
Melanoma	MEL_pt6	Tumor_WBC	C-G	0.141
Melanoma	MEL_pt6	Tumor_Plasma	A-G	0.177
Melanoma	MEL_pt6	Tumor_WBC	A-G	0.178
Melanoma	MEL_pt6	Tumor_Plasma	A-C	0.095
Melanoma	MEL_pt6	Tumor_WBC	A-C	0.09
Melanoma	MEL_pt6	Tumor_Plasma	A-T	0.166
Melanoma	MEL_pt6	Tumor_WBC	A-T	0.163
Melanoma	MEL_pt7	Tumor_Plasma	C-T	0.865
Melanoma	MEL_pt7	Tumor_WBC	C-T	0.869
Melanoma	MEL_pt7	Tumor_Plasma	C-A	0.016
Melanoma	MEL_pt7	Tumor_WBC	C-A	0.016
Melanoma	MEL_pt7	Tumor_Plasma	C-G	0.009
Melanoma	MEL_pt7	Tumor_WBC	C-G	0.009
Melanoma	MEL_pt7	Tumor_Plasma	A-G	0.046
Melanoma	MEL_pt7	Tumor_WBC	A-G	0.045
Melanoma	MEL_pt7	Tumor_Plasma	A-C	0.02
Melanoma	MEL_pt7	Tumor_WBC	A-C	0.019
Melanoma	MEL_pt7	Tumor_Plasma	A-T	0.044
Melanoma	MEL_pt7	Tumor_WBC	A-T	0.042
Melanoma	MEL_pt8	Tumor_Plasma	C-T	0.645
Melanoma	MEL_pt8	Tumor_WBC	C-T	0.646
Melanoma	MEL_pt8	Tumor_Plasma	C-A	0.142
Melanoma	MEL_pt8	Tumor_WBC	C-A	0.145
Melanoma	MEL_pt8	Tumor_Plasma	C-G	0.041
Melanoma	MEL_pt8	Tumor_WBC	C-G	0.04
Melanoma	MEL_pt8	Tumor_Plasma	A-G	0.086
Melanoma	MEL_pt8	Tumor_WBC	A-G	0.087
Melanoma	MEL_pt8	Tumor_Plasma	A-C	0.036
Melanoma	MEL_pt8	Tumor_WBC	A-C	0.034
Melanoma	MEL_pt8	Tumor_Plasma	A-T	0.051
Melanoma	MEL_pt8	Tumor_WBC	A-T	0.048
Melanoma	MEL_pt9	Tumor_Plasma	C-T	0.557
Melanoma	MEL_pt9	Tumor_WBC	C-T	0.558
Melanoma	MEL_pt9	Tumor_Plasma	C-A	0.146
Melanoma	MEL_pt9	Tumor_WBC	C-A	0.145
Melanoma	MEL_pt9	Tumor_Plasma	C-G	0.052
Melanoma	MEL_pt9	Tumor_WBC	C-G	0.053
Melanoma	MEL_pt9	Tumor_Plasma	A-G	0.128
Melanoma	MEL_pt9	Tumor_WBC	A-G	0.128
Melanoma	MEL_pt9	Tumor_Plasma	A-C	0.06
Melanoma	MEL_pt9	Tumor_WBC	A-C	0.058
Melanoma	MEL_pt9	Tumor_Plasma	A-T	0.057
Melanoma	MEL_pt9	Tumor_WBC	A-T	0.058

## Sheet: Legend for Dataset EV3
Dataset EV3. Comparison of the variant profile for tumor specific markers identified using two workflows.
CRC, colorectal cancer; ESCC, esophageal squamous cell carcinoma; WBC, white blood cell.
