# Supplementary material for: Ultra-sensitive molecular residual disease detection through whole genome sequencing with single-read error correction
Source: EMBO Mol Med. 2024 Aug 20;16(9):2188–209. doi: 10.1038/s44321-024-00115-0 (PMC11393307; doi:10.1038/s44321-024-00115-0)
Supplement: Supplementary file 13 — Source data Fig. 4 [file 44321_2024_115_MOESM13_ESM.zip]

Archive with 8 entries (7 files):
- Figure 4/
- __MACOSX/._Figure 4
- Figure 4/Dataset EV7_Fig4D.xlsx
- __MACOSX/Figure 4/._Dataset EV7_Fig4D.xlsx
- Figure 4/Dataset EV5_Fig4A.xlsx
- __MACOSX/Figure 4/._Dataset EV5_Fig4A.xlsx
- Figure 4/Dataset EV6_Fig4B.xlsx
- __MACOSX/Figure 4/._Dataset EV6_Fig4B.xlsx
