# Supplementary material for: Ultra-sensitive molecular residual disease detection through whole genome sequencing with single-read error correction
Source: EMBO Mol Med. 2024 Aug 20;16(9):2188–209. doi: 10.1038/s44321-024-00115-0 (PMC11393307; doi:10.1038/s44321-024-00115-0)
Supplement: Supplementary file 13 — Source data Fig. 4 [file 44321_2024_115_MOESM13_ESM.zip › Figure 4/Dataset EV7_Fig4D.xlsx]

## Sheet: Dataset EV7-Fig 4D
Dataset EV7. Dynamic change of circulating tumor DNA level in melanoma patients over time.
Cohort	Post cfDNA Status (landmark)	Post cfDNA Status (longitudinal)	Recurrence status (0=Unrelapsed, 1=relapsed)	Disease-free survival (months)
CRC	ctDNA+	ctDNA+	1	1.5
CRC	ctDNA+	ctDNA+	1	4.23333
CRC	ctDNA+	ctDNA+	1	5.63333
CRC	ctDNA+	ctDNA+	1	6
CRC	ctDNA+	ctDNA+	1	8.83333
CRC	ctDNA+	ctDNA+	1	10.8
CRC	ctDNA+	ctDNA+	1	11.5333
CRC	ctDNA+	ctDNA+	1	12.6
CRC	ctDNA+	ctDNA+	1	12.8667
CRC	NA	ctDNA+	1	14.6667
CRC	ctDNA-	ctDNA+	1	31.7
CRC	ctDNA-	ctDNA-	0	36.00+
CRC	ctDNA-	ctDNA-	0	20.00+
CRC	ctDNA-	ctDNA-	0	36.00+
CRC	ctDNA-	ctDNA-	0	0.80+
CRC	ctDNA-	ctDNA-	0	36.00+
CRC	ctDNA-	ctDNA-	0	36.00+
CRC	ctDNA-	ctDNA-	0	36.00+
CRC	ctDNA-	ctDNA-	0	36.00+
CRC	ctDNA-	ctDNA-	0	36.00+
CRC	ctDNA-	ctDNA-	0	36.00+
CRC	ctDNA-	ctDNA-	0	36.00+
CRC	ctDNA-	ctDNA-	0	36.00+
CRC	NA	ctDNA-	0	23.0+
CRC	ctDNA-	ctDNA-	0	24.87+
CRC	ctDNA-	ctDNA-	0	24.53+
CRC	ctDNA-	ctDNA-	0	24.30+
CRC	NA	ctDNA-	0	23.97+
CRC	ctDNA-	ctDNA-	0	22.73+
CRC	ctDNA-	ctDNA-	0	20.10+
CRC	NA	ctDNA-	0	20.00+
CRC	ctDNA-	ctDNA-	0	17.73+
ESCC	ctDNA-	/	1	6.77
ESCC	ctDNA+	/	1	2.27
ESCC	ctDNA+	/	1	1
ESCC	ctDNA+	/	1	0.966667
ESCC	ctDNA+	/	1	20.03
ESCC	ctDNA+	/	1	5.6
ESCC	ctDNA+	/	1	1.03333
ESCC	ctDNA-	/	1	7.23
ESCC	ctDNA-	/	1	8.73333
ESCC	ctDNA-	/	0	24.00+
ESCC	ctDNA-	/	0	24.00+
ESCC	ctDNA-	/	0	24.00+
ESCC	ctDNA-	/	0	24.00+
ESCC	ctDNA-	/	0	24.00+
ESCC	ctDNA-	/	0	24.00+
ESCC	ctDNA-	/	0	24.00+
ESCC	ctDNA-	/	0	24.00+
ESCC, esophageal squamous cell carcinoma; CRC, colorectal cancer; ctDNA+, ctDNA positive; ctDNA-, ctDNA negative; NA, not available.

## Sheet: Legend for Dataset EV7
Dataset EV7. Dynamic change of circulating tumor DNA level in melanoma patients over time.
ESCC, esophageal squamous cell carcinoma; CRC, colorectal cancer; ctDNA+, ctDNA positive; ctDNA-, ctDNA negative; NA, not available.
