# Supplementary material for: Ultra-sensitive molecular residual disease detection through whole genome sequencing with single-read error correction
Source: EMBO Mol Med. 2024 Aug 20;16(9):2188–209. doi: 10.1038/s44321-024-00115-0 (PMC11393307; doi:10.1038/s44321-024-00115-0)
Supplement: Supplementary file 13 — Source data Fig. 4 [file 44321_2024_115_MOESM13_ESM.zip › Figure 4/Dataset EV5_Fig4A.xlsx]

## Sheet: Dataset EV5-Fig 4A
Dataset EV5. Number of tumor specific variants identified in CRC, ESCC and melanoma patients.
Cancer	Patient ID	Variants
CRC	CRC_pt1	5663
CRC	CRC_pt10	2877
CRC	CRC_pt11	3249
CRC	CRC_pt12	8676
CRC	CRC_pt13	5841
CRC	CRC_pt14	4339
CRC	CRC_pt15	37089
CRC	CRC_pt16	265800
CRC	CRC_pt17	5200
CRC	CRC_pt18	8509
CRC	CRC_pt19	2148
CRC	CRC_pt2	6614
CRC	CRC_pt20	3218
CRC	CRC_pt21	9920
CRC	CRC_pt22	6323
CRC	CRC_pt23	35149
CRC	CRC_pt24	6467
CRC	CRC_pt25	40131
CRC	CRC_pt26	5563
CRC	CRC_pt27	11830
CRC	CRC_pt28	4700
CRC	CRC_pt29	3693
CRC	CRC_pt3	5763
CRC	CRC_pt30	4495
CRC	CRC_pt31	2766
CRC	CRC_pt32	8001
CRC	CRC_pt4	3828
CRC	CRC_pt5	3039
CRC	CRC_pt6	6639
CRC	CRC_pt7	5799
CRC	CRC_pt8	9099
CRC	CRC_pt9	7781
ESCC	ESC_pt1	6768
ESCC	ESC_pt10	4392
ESCC	ESC_pt11	3263
ESCC	ESC_pt12	7042
ESCC	ESC_pt13	5084
ESCC	ESC_pt14	4353
ESCC	ESC_pt15	4762
ESCC	ESC_pt16	7732
ESCC	ESC_pt17	13443
ESCC	ESC_pt2	7144
ESCC	ESC_pt3	3399
ESCC	ESC_pt4	10416
ESCC	ESC_pt5	13427
ESCC	ESC_pt6	6234
ESCC	ESC_pt7	1810
ESCC	ESC_pt8	21826
ESCC	ESC_pt9	11507
Melanoma	MEL_pt1	44071
Melanoma	MEL_pt2	95807
Melanoma	MEL_pt3	37089
Melanoma	MEL_pt4	24995
Melanoma	MEL_pt5	394907
Melanoma	MEL_pt6	6724
Melanoma	MEL_pt7	101029
Melanoma	MEL_pt8	6631

## Sheet: Legend for Dataset EV5
Dataset EV5. Number of tumor specific variants identified in CRC, ESCC and melanoma patients.
CRC, colorectal cancer; ESCC esophageal squamous cell carcinoma.
