# Supplementary material for: Ultra-sensitive molecular residual disease detection through whole genome sequencing with single-read error correction
Source: EMBO Mol Med. 2024 Aug 20;16(9):2188–209. doi: 10.1038/s44321-024-00115-0 (PMC11393307; doi:10.1038/s44321-024-00115-0)
Supplement: Supplementary file 13 — Source data Fig. 4 [file 44321_2024_115_MOESM13_ESM.zip › Figure 4/Dataset EV6_Fig4B.xlsx]

## Sheet: Dataset EV6-Fig 4B
Dataset EV6. Observed circulating variant allele frequency in pre-treatment plasma samples.
Cancer	Patient ID	Stage	cVAF
CRC	CRC_pt1	III	0.00628
CRC	CRC_pt10	I	1.81e-05
CRC	CRC_pt11	I	0.000412
CRC	CRC_pt12	III	5.06e-05
CRC	CRC_pt13	II	2.12e-05
CRC	CRC_pt14	I	0.000526
CRC	CRC_pt15	II	0.00172
CRC	CRC_pt16	II	2.72e-06
CRC	CRC_pt17	II	0.000162
CRC	CRC_pt18	II	0.00721
CRC	CRC_pt19	I	2.28e-05
CRC	CRC_pt2	III	6.33e-05
CRC	CRC_pt20	II	0.00053
CRC	CRC_pt21	I	0.000504
CRC	CRC_pt22	III	0.000589
CRC	CRC_pt23	II	0.000843
CRC	CRC_pt25	II	0.00261
CRC	CRC_pt27	II	0.00221
CRC	CRC_pt28	II	0.000261
CRC	CRC_pt29	II	7.32e-05
CRC	CRC_pt3	III	0.000936
CRC	CRC_pt31	I	4.2e-05
CRC	CRC_pt4	III	0.000281
CRC	CRC_pt5	III	0.0104
CRC	CRC_pt6	III	0.00591
CRC	CRC_pt9	I	0.00345
ESCC	ESC_pt1	III	0.00111
ESCC	ESC_pt10	I	0.000534
ESCC	ESC_pt11	III	0.00568
ESCC	ESC_pt12	II	0.00223
ESCC	ESC_pt13	I	0.00307
ESCC	ESC_pt14	II	0.000253
ESCC	ESC_pt15	II	0.00138
ESCC	ESC_pt16	II	0.00275
ESCC	ESC_pt17	II	0.00109
ESCC	ESC_pt2	III	0.00161
ESCC	ESC_pt3	II	0.0117
ESCC	ESC_pt4	III	0.00403
ESCC	ESC_pt5	II	0.00265
ESCC	ESC_pt6	II	0.00102
ESCC	ESC_pt7	III	0.0135
ESCC	ESC_pt8	I	0.00126
ESCC	ESC_pt9	II	0.00693
Melanoma	MEL_pt1	III	0.000209
Melanoma	MEL_pt2	III	2.82e-06
Melanoma	MEL_pt3	III	0.125
Melanoma	MEL_pt4	III	0.00411
Melanoma	MEL_pt7	III	0.00285
Melanoma	MEL_pt8	III	0.000202

## Sheet: Legend for Dataset EV6
Dataset EV6. Observed circulating variant allele frequency in pre-treatment plasma samples.
CRC, colorectal cancer; ESCC, esophageal squamous cell carcinoma; cVAF, circulating variant allele frequency.
