# Supplementary material for: Ultra-sensitive molecular residual disease detection through whole genome sequencing with single-read error correction
Source: EMBO Mol Med. 2024 Aug 20;16(9):2188–209. doi: 10.1038/s44321-024-00115-0 (PMC11393307; doi:10.1038/s44321-024-00115-0)
Supplement: Supplementary file 14 — Source data Fig. 5 [file 44321_2024_115_MOESM14_ESM.zip]

Archive with 4 entries (3 files):
- Figure 5/
- __MACOSX/._Figure 5
- Figure 5/Dataset EV8_Fig5B.xlsx
- __MACOSX/Figure 5/._Dataset EV8_Fig5B.xlsx
