# Supplementary material for: Ultra-sensitive molecular residual disease detection through whole genome sequencing with single-read error correction
Source: EMBO Mol Med. 2024 Aug 20;16(9):2188–209. doi: 10.1038/s44321-024-00115-0 (PMC11393307; doi:10.1038/s44321-024-00115-0)
Supplement: Supplementary file 14 — Source data Fig. 5 [file 44321_2024_115_MOESM14_ESM.zip › Figure 5/Dataset EV8_Fig5B.xlsx]

## Sheet: Dataset EV8-Fig 5B
Dataset EV8. Dynamic change of circulating tumor DNA level in melanoma patients over time.
Patients ID	Weeks	cVAF
MEL_pt1	0	0.000209
MEL_pt1	3	3.43e-06
MEL_pt1	9	0
MEL_pt2	0	2.82e-06
MEL_pt2	11	0
MEL_pt2	19	0
MEL_pt3	0	0.125
MEL_pt3	3	0.16
MEL_pt4	0	0.00411
MEL_pt4	18	0.00655
MEL_pt5	0	8.41e-06
MEL_pt5	17	1.25e-05
MEL_pt5	21	1.23e-05
MEL_pt6	0	0
MEL_pt6	9	1.4e-05
MEL_pt6	12	2.57e-05
MEL_pt6	15	2.32e-05
MEL_pt6	19	2.91e-05
MEL_pt6	89	0
MEL_pt6	93	0

## Sheet: Legend for Dataset EV8
Dataset EV8. Dynamic change of circulating tumor DNA level in melanoma patients over time.
cVAF, circulating variant allele frequency.
